# Supplementary material for: Superior Potency of Synthetic Virus-like Structures in Vaccine-Induced Antibody Responses Compared to Qβ Bacteriophage Virus-like Particles
Source: Viruses. 2025 Apr 17;17(4):579. doi: 10.3390/v17040579 (PMC12030905; doi:10.3390/v17040579)
Supplement: Supplementary file 1 [file viruses-17-00579-s001.zip]

Archive with 1 entries (1 files):
- viruses-3546482-supplementary.pdf
